# Supplementary material for: In Situ-Generated, Dispersed Cu Catalysts for the Catalytic Hydrogenolysis of Glycerol
Source: Molecules. 2022 Dec 11;27(24):8778. doi: 10.3390/molecules27248778 (PMC9781552; doi:10.3390/molecules27248778)
Supplement: Supplementary file 1 [file molecules-27-08778-s001.zip]

Archive with 1 entries (1 files):
- molecules-2065132-supplementary.pdf
